# Supplementary material for: ER-misfolded proteins become sequestered with mitochondria and impair mitochondrial function
Source: Commun Biol. 2021 Dec 2;4:1350. doi: 10.1038/s42003-021-02873-w (PMC8640021; doi:10.1038/s42003-021-02873-w)
Supplement: Supplementary file 3 — Supplementary Data [file 42003_2021_2873_MOESM3_ESM.zip]

Archive with 2 entries (2 files):
- Original Data for Main Figures.xlsx
- Original Data for Supplementary Figures.xlsx
