# Supplementary material for: ER-misfolded proteins become sequestered with mitochondria and impair mitochondrial function
Source: Commun Biol. 2021 Dec 2;4:1350. doi: 10.1038/s42003-021-02873-w (PMC8640021; doi:10.1038/s42003-021-02873-w)
Supplement: Supplementary file 3 — Supplementary Data [file 42003_2021_2873_MOESM3_ESM.zip › Original Data for Main Figures.xlsx]

## Sheet: Fig 1D
Cyto-Fluc Total	ER-Fluc Total
100	3.00217
100	2.54155
100	1.54784
		T-test
		0.00393579

## Sheet: Fig 1F
MTS-Fluc	ER-Fluc	Gal-Trans
0.646555	0.129844	0.0314343
0.540485	0.29542	0.057077
0.582705	0.233832	0.0793799
			T-test
			0.0311538

## Sheet: Fig 2C
ER-Gal-Trans-GFP11	ER-FlucWT-GFP11	ER-FlucDM-GFP11	MTS-FlucWT-GFP11	MTS-GFP11
1.13009	4.47419	2.71471	11.6335	16.6335
0.851135	4.21122	2.59101	12.3588	18.3588
1.28992	4.91325	5.79104	12.9954	17.9954
0.907725	2.61801	3.7271	13.8368	15.8368
0.821677	3.85109	5.14133	14.5368	16.5368
	3.42239	2.99084	10.7736
					T-test
					0.000192169
					0.00331895

## Sheet: Fig 2D
ER-Gal-Trans-GFP11	ER-FlucWT-GFP11	ER-FlucDM-GFP11	MTS-FlucWT-GFP11	MTS-GFP11
0.695682	2.1397	1.842	4.4268	5.32679
1.0257	2.9197	2.24281	4.02811	5.32812
1.00879	2.78088	2.28073	5.12399	5.32399
1.25655	2.81435	2.31401	4.82986	5.32986
1.01232	2.51056	2.32834	4.32481	5.32481
					T-test
					3.01356e-05
					1.32387e-05

## Sheet: Fig 2E
ER-Gal-Trans	ER-FlucWT	ER-FlucDM	MTS-FlucWT	MTS-HA-GFP11
0.42	0.81	0.69	0.9	0.9
0.35	0.81	0.78	0.91	0.95
0.32	0.85	0.41	0.69	0.86
0.23	0.86	0.7	0.92	0.92
0.26	0.67	0.6	0.84	0.84
0.27	0.8	0.56	0.83	0.83
	0.53	0.66	0.8	0.8
	0.64	0.49	0.77	0.87
	0.42	0.72	0.91	0.92
	0.69	0.63	0.83	0.83
	0.72	0.51	0.79	0.76
	0.91	0.52	0.83	0.83
	0.78	0.65
	0.8	0.81
	0.75	0.81
	0.77	0.85
	0.72	0.86
	0.54	0.67
		0.8
					T-test
					1.92237e-08
					1.30577e-07

## Sheet: Fig 2F
ER-Gal-Trans	ER-FlucWT	ER-FlucDM	MTS-FlucWT	MTS-HA-GFP11
1.74	22.14	13.27	93.06	98.06
5.74	19.3	18.85	97.18	98.18
6.26	28.42	30.93	92.85	96.85
8.39	16.67	24.8	91.39	98.39
1.26	20.93	22.5	88.95	96.95
9.05	20.45	17.98
	15.63	27.37
					T-test
					1.6302e-05
					0.000103216

## Sheet: Fig 3A
HEK	ER-Gal-Trans	ER-FlucWT	ER-FlucDM	HEK CCCP
0.93	0.99	0.71	0.78
0.99	1.01	0.75	0.62
1.04	0.94	0.86	0.85	0.66
1.07	1.02	0.75	0.83	0.65
0.95	0.9	0.73	0.71	0.73
					T-test
					0.51017
					0.000217888
					0.00222869

## Sheet: Fig 3B
HEK	ER-Gal-Trans	ER-FlucWT	ER-FlucDM	HEK CCCP
1.1	1.21	1.39	1.46	2.8
1	1.15	1.27	1.25	2.37
1.24	0.87	1.47	1.53	2.72
0.66	1.33	1.5	1.22
	1.3	1.13	1.25
					T-test
					0.294513
					0.0334088
					0.0342178

## Sheet: Fig 3C
HEK	ER-Gal-Trans	ER-FlucWT	ER-FlucDM	HEK CCCP
1.00004	0.99103	0.891542	0.899774	0.616513
0.999928	0.978665	0.850796	0.858368	0.603214
0.999952	0.973798	0.747622	0.887584	0.698692
1.00001	0.951863	0.844302	0.892577	0.708618
1	1.01399	0.901144	0.900034	0.912933
1	0.856203	0.764977	0.826186	0.755948
					T-test
					0.00412375
					0.00845431

## Sheet: Fig 3D
HEK	ER-Gal-Trans	ER-FlucWT	ER-FlucDM	HEK CCCP
1.0001	1.05946	0.576997	0.605483	0.0331869
1	1.09379	0.67267	0.642279	0.316518
1	0.805324	0.619759	0.495797	0.288113
1	0.950886	0.78323	0.710183	0.105314
1	0.984229	0.615186	0.608004	0.143392
					T-test
					0.000759915
					0.000325885

[truncated: 8 more sheets: Fig 3E, Fig 3F, Fig 3G, Fig 4D, Fig 4F, Fig 5D, Fig 5E, Fig 5F]
