# Supplementary material for: ER-misfolded proteins become sequestered with mitochondria and impair mitochondrial function
Source: Commun Biol. 2021 Dec 2;4:1350. doi: 10.1038/s42003-021-02873-w (PMC8640021; doi:10.1038/s42003-021-02873-w)
Supplement: Supplementary file 3 — Supplementary Data [file 42003_2021_2873_MOESM3_ESM.zip › Original Data for Supplementary Figures.xlsx]

## Sheet: Fig S1d
MTS-HA-GFP11	MTS-FlucWT-HA-GFP11
0.697	0.933
0.95	0.804
0.963	0.941
0.892	0.823
0.787	0.77
0.931	0.728
0.91	0.935
0.865	0.808
0.918	0.746
0.968	0.791
0.911	0.855

## Sheet: Fig S3B
	MTS-Fluc				ER-Fluc
PK	0.8254	0.9653	0.7555	0.7437	0.2325	0.1828	0.3271	0.1724
PK + HEPES	0.8484	0.9933	0.8376	0.7366	0.3073	0.234	0.2861	0.3504

## Sheet: Fig S4
mCherry-DAPI	mCherry-Tom20
0.22	0.88
0.35	0.82
0.21	0.9
0.17	0.87
0.36	0.79
0.28	0.93
0.31	0.89
	0.82
	0.8
5.42593e-09		T-test

## Sheet: Fig S6
ER-Gal-Trans Glu	ER-Gal-Trans Gal	ER-FlucWT Glu	ER-FlucWT Gal	ER-FlucDM Glu	ER-FlucDM Gal	HEK CCCP Glu	HEK CCCP Gal
0.99103	1.05946	0.891542	0.576997	0.899774	0.605483	0.616513	0.0331869
0.978665	1.09379	0.850796	0.67267	0.858368	0.642279	0.603214	0.316518
0.973798	0.805324	0.747622	0.619759	0.887584	0.495797	0.698692	0.288113
0.951863	0.950886	0.844302	0.78323	0.892577	0.710183	0.708618	0.105314
1.01399	0.984229	0.901144	0.615186	0.900034	0.608004	0.912933	0.143392
0.856203		0.764977		0.826186		0.755948
0.758359				0.000826604					T-test
		0.0040023				5.07189e-05

## Sheet: Fig S10B
yElo3-mCherry	yER-Fluc-GFP	colocalization
100	100	95.24
98.14	98.14	96.3
98.3	96.6	91.67
